# Supplementary material for: Positive and Negative Symptoms Are Associated with Distinct Effects on Predictive Saccades
Source: Brain Sci. 2022 Mar 22;12(4):418. doi: 10.3390/brainsci12040418 (PMC9025332; doi:10.3390/brainsci12040418)
Supplement: Supplementary file 1 [file brainsci-12-00418-s001.zip]

Archive with 1 entries (1 files):
- brainsci-1602157-supplementary.pdf
